# Supplementary material for: Zearalenone-14-Glucoside Is Hydrolyzed to Zearalenone by β-Glucosidase in Extracellular Matrix to Exert Intracellular Toxicity in KGN Cells
Source: Toxins (Basel). 2022 Jul 4;14(7):458. doi: 10.3390/toxins14070458 (PMC9316695; doi:10.3390/toxins14070458)
Supplement: Supplementary file 1 [file toxins-14-00458-s001.zip]

Archive with 1 entries (1 files):
- toxins-1768971-supplementary.pdf
